# Supplementary material for: Gingival Recession After Combined Orthodontic–Orthognathic Treatment: A Systematic Review of Clinical Studies with Emphasis on Mandibular Incisors and Adjunctive Periodontal Therapies
Source: J Clin Med. 2026 Feb 27;15(5):1793. doi: 10.3390/jcm15051793 (PMC12986445; doi:10.3390/jcm15051793)
Supplement: Supplementary file 1 [file jcm-15-01793-s001.zip]

Archive with 3 entries (2 files):
- jcm-4148003 Supplementary/
- jcm-4148003 Supplementary/jcm-4148003 checklist Supplementary 1.docx
- jcm-4148003 Supplementary/jcm-4148003 Supplementary 2.docx
